# Supplementary material for: The CaMK Family Differentially Promotes Necroptosis and Mouse Cardiac Graft Injury and Rejection
Source: Int J Mol Sci. 2024 Apr 17;25(8):4428. doi: 10.3390/ijms25084428 (PMC11050252; doi:10.3390/ijms25084428)
Supplement: Supplementary file 1 [file ijms-25-04428-s001.zip]

Archive with 1 entries (1 files):
- ijms-2855660-supplementary.pdf
